# Supplementary material for: Skin-Whitening Effect of a Callus Extract of Nelumbo nucifera Isolate Haman
Source: Plants (Basel). 2023 Nov 21;12(23):3923. doi: 10.3390/plants12233923 (PMC10708243; doi:10.3390/plants12233923)
Supplement: Supplementary file 1 [file plants-12-03923-s001.zip]

Archive with 1 entries (1 files):
- plants-2682272-supplementary.pdf
